# Supplementary material for: A lightweight and robust authentication scheme for the healthcare system using public cloud server
Source: PLoS One. 2024 Jan 30;19(1):e0294429. doi: 10.1371/journal.pone.0294429 (PMC10826970; doi:10.1371/journal.pone.0294429)
Supplement: S1 Appendix — (TXT) [file pone.0294429.s001.txt]

(*=======CHANNELS=======*)
free Pch: channel.
free Sch1: channel [private].
free Sch2: channel [private].
(*=======SESSION KEYS=======*)
free skP: bitstring [private].
free skPCS: bitstring [private].
(*=======GATEWAY SECRETE KEY=======*)
free s: bitstring [private].
(*=======CONSTANTS=======*)
free IDP: bitstring [private].
free PWP: bitstring [private].
const Bp: bitstring.
const rp: bitstring.
const rp1: bitstring.
const AlphaP: bitstring.
const BetaP: bitstring.
table d(bitstring).
(*=======FUNCTIONS=======*)
fun h(bitstring):bitstring.
fun xor(bitstring,bitstring):bitstring.
fun con(bitstring,bitstring):bitstring.
(*=======EQUATIONS=======*)
equation forall m:bitstring,n:bitstring;
xor(xor(m,n),n)=m.
(*=======QUERIES=======*)
query attacker(skP).
query attacker(skPCS).
query IDP:bitstring; inj-event(UserAuth(IDP))==> inj-event(UserStart(IDP)).
(*=======EVENTS=======*)
event UserStart(bitstring).
event UserAuth(bitstring).
(*=======USER SIDE COMPUTATIONS=======*)
let P=
let Gen(BP=h(con(AlphaP,BetaP)) in
let HPWP=h(h(IDP, rp1), PWP) in
out(Sch1,(IDP,HPWP));
in(Sch1,(CIDp:bitstring,GP:bitstring,Cp:bitstring));
let VP=xor(h(rp,AlphaP)) in
!
(
event UserStart(IDP);
new rp2:bitstring;
new GP:bitstring;
let AlphaP=Rep(Bp, BetaP) in
let rp1=xor(rp2, h(AlphaP)) in
let HPWP=h(con(con(IDP, rp1), PWP)) in
let Qp=xor(HPWP, GP) in
let Cpdash=h(con(con(IDP, Qp), HPWP)) in
if Cpdash=Cp then
new a:bitstring;
let Wp=con(a, O) in
let Vp=h(con(con(con(IDP, QP), WP), T1)) in
out(Pch,(Wp, Vp, CIDp);
in(Pch,(xXp:bitstring,xVp:bitstring,xCIDpnew:bitstring,xT2:bitstring));
new T1:bitstring;
let skP=h(con(con(con(IDP, Qp), Wp), T1)) in
let Vp=h(con(con(con(Qp, CIDPnew), skP), T2)) in
0
).
(*=======PCS SIDE COMPUTATIONS=======*)
let PCS=
in(Sch1,(xIDP:bitstring,xHPWP:bitstring));
new rPCS:bitstring;
let Qp=h(con(IDP, s)) in
let Gp=xor(HPWP, Qp) in
let CIDp=h(con(IDp, rPCS)) in
let Cp=h(con(con(IDP, Qp), HPWP)) in
out(Sch2,(CIDp, Gp,Cp).
in(Pch,(xWp:bitstring,xVp:bitstring,xCIDP:bitstring));
new b: bitstring;
new rPCSnew: bitstring;
let Vpdash=h(con(con(con(IDP, Qp), Wp), T1)) in
if Vpdash=Vp then
new T2: bitstring;
let Xp=con(b, O) in
let skPCS=h(con(con(con(IDP, Qp), Xp), T1)) in
let CIDpnew=h(con(IDp, rPCSnew)) in
let Vp=h(con(con(con(Qp, CIDPnew), skPCS), T2)) in
out(Pch,(Xp, Vp, CIDPnew, T2);
0
).
process ( (!P) | (!PCS) )
